# Supplementary material for: Genome-wide identification and evolutionary analysis of the NRAMP gene family in the AC genomes of Brassica species
Source: BMC Plant Biol. 2024 Apr 23;24:311. doi: 10.1186/s12870-024-04981-1 (PMC11036763; doi:10.1186/s12870-024-04981-1)
Supplement: Supplementary file 1 — Supplementary Material 1 [file 12870_2024_4981_MOESM1_ESM.xlsx]

## Sheet: Brassica napus
Additional file 1. Gene position of NRAMPs in Brassica species
Gene position of NRAMPs in Brassica napus
Chr	gene ID	From	To
A02	BnaA02T0239800ZS	15660568	15663426
A03	BnaA03T0240800ZS	12573687	12575619
A03	BnaA03T0450100ZS	24430851	24432941
A06	BnaA06T0107800ZS	6466207	6472681
A07	BnaA07T0140800ZS	17682700	17685100
A07	BnaA07T0228600ZS	23022209	23025216
A07	BnaA07T0385500ZS	32066458	32069523
A08	BnaA08T0046600ZS	4005795	4007975
A10	BnaA10T0059400ZS	3907575	3909547
C02	BnaC02T0323200ZS	31833015	31835875
C03	BnaC03T0284400ZS	18227519	18229460
C05	BnaC05T0133400ZS	8368454	8371304
C06	BnaC06T0018700ZS	7575625	7578091
C06	BnaC06T0246600ZS	35595039	35597852
C06	BnaC06T0453300ZS	52179495	52182569
C07	BnaC07T0204600ZS	34047651	34050031
C07	BnaC07T0425700ZS	53240243	53242497
C08	BnaC08T0059700ZS	7063396	7065370

## Sheet: Brassica rapa
Additional file 1. Gene position of NRAMPs in Brassica species
Gene position of NRAMPs in Brassica rapa
Chr	gene ID	From	To
A01	BraA01g000010.3.5C.1	2864	4238
A02	BraA02g026430.3.5C.1	15355899	15359219
A03	BraA03g025990.3.5C.1	12731112	12733782
A03	BraA03g049130.3.5C.1	24591749	24594062
A06	BraA06g012000.3.5C.1	6467872	6472209
A07	BraA07g017080.3.5C.1	14539832	14542525
A07	BraA07g026950.3.5C.1	19930810	19934061
A07	BraA07g043660.3.5C.1	28515415	28518494
A08	BraA08g005430.3.5C.1	4066304	4068552
A10	BraA10g006820.3.5C.1	3848290	3851039

## Sheet: Brassica oleracea
Additional file 1. Gene position of NRAMPs in Brassica species
Gene position of NRAMPs in Brassica oleracea
Chr	gene ID	From	To
C01	BolC01g000010.2J.m1	2364	3486
C02	BolC02g035780.2J.m1	32787902	32790752
C03	BolC03g029960.2J.m1	19150024	19151786
C05	BolC05g013610.2J.m1	7852484	7855370
C06	BolC06g001670.2J.m1	2512747	2514845
C06	BolC06g028220.2J.m1	30323834	30326630
C06	BolC06g050660.2J.m1	47496102	47499125
C07	BolC07g023330.2J.m1	28756733	28758692
C07	BolC07g048030.2J.m1	48240546	48242801
C08	BolC08g006720.2J.m1	6839321	6841296
C08	BolC08g047980.2J.m1	44887921	44889904
