# Supplementary material for: Genome-wide identification and evolutionary analysis of the NRAMP gene family in the AC genomes of Brassica species
Source: BMC Plant Biol. 2024 Apr 23;24:311. doi: 10.1186/s12870-024-04981-1 (PMC11036763; doi:10.1186/s12870-024-04981-1)
Supplement: Supplementary file 2 — Supplementary Material 2 [file 12870_2024_4981_MOESM2_ESM.xlsx]

## Sheet: A. thaliana
Additional file 2. Whole-Genome Duplication or Segmental Duplication Events in Brassica species
Segmental Duplications of A. thaliana
Gene ID	Gene name	Gene type
AT1G15960.1	AtNRAMP6	WGD or Segmental
AT1G47240.1	AtNRAMP2	WGD or Segmental
AT1G80830.1	AtNRAMP1	WGD or Segmental
AT2G23150.1	AtNRAMP3	WGD or Segmental
AT4G18790.1	AtNRAMP5	WGD or Segmental
AT5G67330.1	AtNRAMP4	WGD or Segmental

## Sheet: B.napus
Additional file 2. Whole-Genome Duplication or Segmental Duplication Events in Brassica species
Segmental Duplications of B.napus
Gene ID	Gene name	Gene type
BnaA02T0239800ZS	BnNRAMP1.1	WGD or Segmental
BnaA03T0240800ZS	BnNRAMP3.1	WGD or Segmental
BnaA03T0450100ZS	BnNRAMP5.1	WGD or Segmental
BnaA06T0107800ZS	BnNRAMP6.1	WGD or Segmental
BnaA07T0140800ZS	BnNRAMP4.1	WGD or Segmental
BnaA07T0228600ZS	BnNRAMP1.2	WGD or Segmental
BnaA07T0385500ZS	BnNRAMP1.3	WGD or Segmental
BnaA08T0046600ZS	BnNRAMP2.1	WGD or Segmental
BnaA10T0059400ZS	BnNRAMP2.2	WGD or Segmental
BnaC02T0323200ZS	BnNRAMP1.4	WGD or Segmental
BnaC03T0284400ZS	BnNRAMP3.2	WGD or Segmental
BnaC05T0133400ZS	BnNRAMP6.2	WGD or Segmental
BnaC06T0018700ZS	BnNRAMP2.3	WGD or Segmental
BnaC06T0246600ZS	BnNRAMP1.5	WGD or Segmental
BnaC06T0453300ZS	BnNRAMP1.6	WGD or Segmental
BnaC07T0204600ZS	BnNRAMP4.2	WGD or Segmental
BnaC07T0425700ZS	BnNRAMP5.2	WGD or Segmental
BnaC08T0059700ZS	BnNRAMP2.4	WGD or Segmental

## Sheet: B.rapa
Additional file 2. Whole-Genome Duplication or Segmental Duplication Events in Brassica species
Dispersed and segmental duplications of B.rapa
Gene ID	Gene name	Gene type
BraA02g026430.3.5C.1	BrNRAMP1.1	WGD or Segmental
BraA03g025990.3.5C.1	BrNRAMP3	WGD or Segmental, Dispersed
BraA03g049130.3.5C.1	BrNRAMP5	WGD or Segmental
BraA06g012000.3.5C.1	BrNRAMP6	WGD or Segmental
BraA07g017080.3.5C.1	BrNRAMP4	WGD or Segmental
BraA07g026950.3.5C.1	BrNRAMP1.2	WGD or Segmental
BraA07g043660.3.5C.1	BrNRAMP1.3	WGD or Segmental
BraA08g005430.3.5C.1	BrNRAMP2.1	WGD or Segmental
BraA10g006820.3.5C.1	BrNRAMP2.2	WGD or Segmental

## Sheet: B.olerecea
Additional file 2. Whole-Genome Duplication or Segmental Duplication Events in Brassica species
Dispersed and segmental duplications of B.olerecea
Gene ID	Gene name	Gene type
BolC02g035780.2J.m1	BoNRAMP1.1	WGD or Segmental
BolC03g029960.2J.m1	BoNRAMP3.1	WGD or Segmental, Dispersed
BolC05g013610.2J.m1	BoNRAMP6	WGD or Segmental
BolC06g001670.2J.m1	BoNRAMP2.1	WGD or Segmental
BolC06g028220.2J.m1	BoNRAMP1.2	WGD or Segmental
BolC06g050660.2J.m1	BoNRAMP1.3	WGD or Segmental
BolC07g023330.2J.m1	BoNRAMP4	WGD or Segmental
BolC07g048030.2J.m1	BoNRAMP5	WGD or Segmental
BolC08g006720.2J.m1	BoNRAMP2.2	WGD or Segmental
BolC08g047980.2J.m1	BoNRAMP3.2	WGD or Segmental
