# Supplementary material for: Genome-wide identification and evolutionary analysis of the NRAMP gene family in the AC genomes of Brassica species
Source: BMC Plant Biol. 2024 Apr 23;24:311. doi: 10.1186/s12870-024-04981-1 (PMC11036763; doi:10.1186/s12870-024-04981-1)
Supplement: Supplementary file 3 — Supplementary Material 3 [file 12870_2024_4981_MOESM3_ESM.xlsx]

## Sheet: B.napus and B.rapa
Additional file 3. List of Ka/Ks
Ka/Ks between B.napus and B.rapa
Seq_1	Seq_2	Ka	Ks	Ka_Ks
BraA02g026430.3.5C.1	BraA06g012000.3.5C.1	0.089157	0.800154	0.111425
BraA02g026430.3.5C.1	BraA07g043660.3.5C.1	0.042753	0.322739	0.132469
BraA02g026430.3.5C.1	BraA07g026950.3.5C.1	0.073612	0.413156	0.17817
BraA02g026430.3.5C.1	BnaA02T0239800ZS	0	0	NaN
BraA02g026430.3.5C.1	BnaA06T0107800ZS	0.089615	0.817826	0.109578
BraA02g026430.3.5C.1	BnaA07T0385500ZS	0.045474	0.31042	0.146492
BraA02g026430.3.5C.1	BnaA07T0228600ZS	0.033439	0.347308	0.09628
BraA02g026430.3.5C.1	BnaC02T0323200ZS	0.004166	0.036561	0.113934
BraA02g026430.3.5C.1	BnaC05T0133400ZS	0.091197	0.80669	0.113051
BraA02g026430.3.5C.1	BnaC06T0453300ZS	0.045481	0.318204	0.142929
BraA02g026430.3.5C.1	BnaC06T0246600ZS	0.035784	0.348454	0.102695
BraA03g025990.3.5C.1	BnaA03T0240800ZS	0.03011	0.052542	0.573051
BraA03g049130.3.5C.1	BnaA03T0450100ZS	0.002477	0.076973	0.032177
BraA03g025990.3.5C.1	BnaC03T0284400ZS	0.033689	0.085315	0.394875
BraA03g049130.3.5C.1	BnaC07T0425700ZS	0.007469	0.112756	0.066245
BraA06g012000.3.5C.1	BraA07g026950.3.5C.1	0.123417	0.895947	0.137751
BraA06g012000.3.5C.1	BnaA02T0239800ZS	0.089157	0.800154	0.111425
BraA06g012000.3.5C.1	BnaA06T0107800ZS	0.007892	0.012073	0.653724
BraA06g012000.3.5C.1	BnaA07T0228600ZS	0.080138	0.818036	0.097964
BraA06g012000.3.5C.1	BnaA07T0385500ZS	0.092019	0.824706	0.111578
BraA06g012000.3.5C.1	BnaC02T0323200ZS	0.08945	0.819891	0.1091
BraA06g012000.3.5C.1	BnaC05T0133400ZS	0.020856	0.061679	0.338138
BraA06g012000.3.5C.1	BnaC06T0246600ZS	0.086715	0.818036	0.106004
BraA06g012000.3.5C.1	BnaC06T0453300ZS	0.090913	0.824706	0.110237
BraA07g026950.3.5C.1	BraA07g043660.3.5C.1	0.074911	0.397404	0.188501
BraA07g043660.3.5C.1	BnaA02T0239800ZS	0.042753	0.322739	0.132469
BraA07g026950.3.5C.1	BnaA02T0239800ZS	0.073612	0.413156	0.17817
BraA07g043660.3.5C.1	BnaA06T0107800ZS	0.099525	0.869813	0.114421
BraA07g017080.3.5C.1	BnaA07T0140800ZS	0	0	NaN
BraA07g026950.3.5C.1	BnaA07T0228600ZS	0.037513	0.071903	0.52172
BraA07g043660.3.5C.1	BnaA07T0385500ZS	0.002556	0.010559	0.242114
BraA07g043660.3.5C.1	BnaA07T0228600ZS	0.051937	0.356444	0.145708
BraA07g026950.3.5C.1	BnaA07T0385500ZS	0.083197	0.411031	0.202411
BraA07g043660.3.5C.1	BnaC02T0323200ZS	0.043699	0.313539	0.139374
BraA07g026950.3.5C.1	BnaC02T0323200ZS	0.072255	0.385332	0.187514
BraA07g043660.3.5C.1	BnaC05T0133400ZS	0.101594	0.848729	0.119702
BraA07g026950.3.5C.1	BnaC06T0246600ZS	0.042964	0.115883	0.370753
BraA07g043660.3.5C.1	BnaC06T0453300ZS	0.004266	0.045919	0.092908
BraA07g043660.3.5C.1	BnaC06T0246600ZS	0.054077	0.367846	0.147009
BraA07g026950.3.5C.1	BnaC06T0453300ZS	0.078871	0.417806	0.188773
BraA07g017080.3.5C.1	BnaC07T0204600ZS	0.002593	0.160411	0.016163
BraA08g005430.3.5C.1	BraA10g006820.3.5C.1	0.014345	0.287015	0.049981
BraA08g005430.3.5C.1	BnaA08T0046600ZS	0.002503	0.046043	0.054372
BraA08g005430.3.5C.1	BnaA10T0059400ZS	0.014345	0.287015	0.049981
BraA08g005430.3.5C.1	BnaC06T0018700ZS	0.014337	0.291489	0.049187
BraA08g005430.3.5C.1	BnaC08T0059700ZS	0.006694	0.086246	0.077611
BraA09g056090.3.5C.1	BnaA09T0588000ZS	0.003399	0.068645	0.049514
BraA09g056090.3.5C.1	BnaC03T0284400ZS	0.053803	0.655652	0.08206
BraA09g056090.3.5C.1	BnaC08T0439500ZS	0.011642	0.135353	0.08601
BraA10g006820.3.5C.1	BnaA08T0046600ZS	0.0135	0.278926	0.048399
BraA10g006820.3.5C.1	BnaA10T0059400ZS	0	0	NaN
BraA10g032710.3.5C.1	BnaA10T0292200ZS	0.001345	0.017971	0.074866
BraA10g006820.3.5C.1	BnaC06T0018700ZS	0.006663	0.053546	0.124434
BraA10g006820.3.5C.1	BnaC08T0059700ZS	0.016056	0.267763	0.059963
BraA10g032710.3.5C.1	BnaC09T0611600ZS	0.008799	0.082988	0.106024
BnaA02T0239800ZS	BnaA06T0107800ZS	0.089615	0.817826	0.109578
BnaA02T0239800ZS	BnaA07T0385500ZS	0.045474	0.31042	0.146492
BnaA02T0239800ZS	BnaA07T0228600ZS	0.033439	0.347308	0.09628
BnaA02T0239800ZS	BnaC02T0323200ZS	0.004166	0.036561	0.113934
BnaA02T0239800ZS	BnaC05T0133400ZS	0.091197	0.80669	0.113051
BnaA02T0239800ZS	BnaC06T0453300ZS	0.045481	0.318204	0.142929
BnaA02T0239800ZS	BnaC06T0246600ZS	0.035784	0.348454	0.102695
BnaA03T0240800ZS	BnaC03T0284400ZS	0.004311	0.05031	0.085695
BnaA03T0450100ZS	BnaC07T0425700ZS	0.006637	0.12803	0.051841
BnaA06T0107800ZS	BnaA07T0228600ZS	0.080589	0.877098	0.091882
BnaA06T0107800ZS	BnaA07T0385500ZS	0.101589	0.851108	0.11936
BnaA06T0107800ZS	BnaC02T0323200ZS	0.088379	0.83219	0.1062
BnaA06T0107800ZS	BnaC05T0133400ZS	0.019768	0.04743	0.416791
BnaA06T0107800ZS	BnaC06T0246600ZS	0.08607	0.854298	0.10075
BnaA06T0107800ZS	BnaC06T0453300ZS	0.098711	0.841249	0.117339
BnaA07T0228600ZS	BnaA07T0385500ZS	0.053799	0.339302	0.158557
BnaA07T0385500ZS	BnaC02T0323200ZS	0.046427	0.301414	0.154029
BnaA07T0228600ZS	BnaC02T0323200ZS	0.030844	0.325906	0.094641
BnaA07T0228600ZS	BnaC05T0133400ZS	0.081532	0.85367	0.095508
BnaA07T0385500ZS	BnaC05T0133400ZS	0.103685	0.830502	0.124846
BnaA07T0228600ZS	BnaC06T0246600ZS	0.01044	0.066356	0.157334
BnaA07T0385500ZS	BnaC06T0453300ZS	0.00684	0.034828	0.196384
BnaA07T0385500ZS	BnaC06T0246600ZS	0.050623	0.346043	0.146292
BnaA07T0228600ZS	BnaC06T0453300ZS	0.054732	0.351626	0.155654
BnaA07T0140800ZS	BnaC07T0204600ZS	0.002593	0.160411	0.016163
BnaA08T0046600ZS	BnaA10T0059400ZS	0.0135	0.278926	0.048399
BnaA08T0046600ZS	BnaC06T0018700ZS	0.013492	0.279517	0.048269
BnaA08T0046600ZS	BnaC08T0059700ZS	0.005856	0.092037	0.063628
BnaA09T0588000ZS	BnaC08T0439500ZS	0.012678	0.121512	0.104339
BnaA10T0059400ZS	BnaC06T0018700ZS	0.006663	0.053546	0.124434
BnaA10T0059400ZS	BnaC08T0059700ZS	0.016056	0.267763	0.059963
BnaA10T0292200ZS	BnaC09T0611600ZS	0.009484	0.079384	0.119465
BnaC02T0323200ZS	BnaC05T0133400ZS	0.088737	0.815463	0.108818
BnaC02T0323200ZS	BnaC06T0453300ZS	0.046433	0.309085	0.150229
BnaC02T0323200ZS	BnaC06T0246600ZS	0.033204	0.331109	0.100281
BnaC05T0133400ZS	BnaC06T0246600ZS	0.085189	0.815774	0.104428
BnaC05T0133400ZS	BnaC06T0453300ZS	0.107127	0.844466	0.126858
BnaC06T0246600ZS	BnaC06T0453300ZS	0.051546	0.350018	0.147267
BnaC06T0018700ZS	BnaC08T0059700ZS	0.016047	0.272087	0.058977

## Sheet: B.napus and oleracea
Additional file 3. List of Ka/Ks
Ka/Ks between B.napus and B.oleracea
Seq_1	Seq_2	Ka	Ks	Ka_Ks
BolC02g035780.2J.m1	BolC05g013610.2J.m1	0.084767	0.800447	0.1059
BolC02g035780.2J.m1	BolC06g050660.2J.m1	0.045926	0.29282	0.156841
BolC02g035780.2J.m1	BolC06g028220.2J.m1	0.077785	0.360035	0.216048
BolC02g035780.2J.m1	BnaA02T0239800ZS	0.004164	0.033919	0.122774
BolC02g035780.2J.m1	BnaA06T0107800ZS	0.087352	0.833579	0.104791
BolC02g035780.2J.m1	BnaA07T0385500ZS	0.045507	0.297844	0.152789
BolC02g035780.2J.m1	BnaA07T0228600ZS	0.032586	0.322297	0.101105
BolC02g035780.2J.m1	BnaC02T0323200ZS	0.001665	0.002548	0.65335
BolC02g035780.2J.m1	BnaC05T0133400ZS	0.087699	0.808722	0.108442
BolC02g035780.2J.m1	BnaC06T0453300ZS	0.045514	0.305486	0.148989
BolC02g035780.2J.m1	BnaC06T0246600ZS	0.034937	0.327504	0.106677
BolC03g075840.2J.m1	BolC07g048030.2J.m1	0.42196	1.25318	0.336712
BolC03g029960.2J.m1	BnaA03T0240800ZS	0.004313	0.047381	0.091019
BolC03g075840.2J.m1	BnaA03T0450100ZS	0.408654	0.992648	0.411681
BolC03g029960.2J.m1	BnaC03T0284400ZS	0	0.00271	0
BolC03g075840.2J.m1	BnaC07T0425700ZS	0.417471	1.2578	0.331907
BolC05g013610.2J.m1	BolC06g028220.2J.m1	0.135649	0.880953	0.15398
BolC05g013610.2J.m1	BolC06g050660.2J.m1	0.102622	0.838632	0.122368
BolC05g013610.2J.m1	BnaA02T0239800ZS	0.088015	0.799764	0.110051
BolC05g013610.2J.m1	BnaA06T0107800ZS	0.01435	0.030731	0.466969
BolC05g013610.2J.m1	BnaA07T0228600ZS	0.079242	0.865175	0.091591
BolC05g013610.2J.m1	BnaA07T0385500ZS	0.100339	0.838605	0.11965
BolC05g013610.2J.m1	BnaC02T0323200ZS	0.085779	0.807011	0.106292
BolC05g013610.2J.m1	BnaC05T0133400ZS	0.007642	0.015264	0.500627
BolC05g013610.2J.m1	BnaC06T0246600ZS	0.082812	0.835514	0.099115
BolC05g013610.2J.m1	BnaC06T0453300ZS	0.103694	0.844129	0.122842
BolC06g028220.2J.m1	BolC06g050660.2J.m1	0.103145	0.375325	0.274815
BolC06g001670.2J.m1	BolC08g006720.2J.m1	0.015187	0.276304	0.054965
BolC06g050660.2J.m1	BnaA02T0239800ZS	0.045893	0.305329	0.150306
BolC06g028220.2J.m1	BnaA02T0239800ZS	0.077727	0.387168	0.200757
BolC06g028220.2J.m1	BnaA07T0228600ZS	0.053717	0.102118	0.526026
BolC06g050660.2J.m1	BnaA07T0385500ZS	0.006834	0.018601	0.367377
BolC06g028220.2J.m1	BnaA07T0385500ZS	0.095542	0.383987	0.248816
BolC06g050660.2J.m1	BnaA07T0228600ZS	0.054683	0.319763	0.171012
BolC06g001670.2J.m1	BnaA08T0046600ZS	0.012642	0.275721	0.045849
BolC06g001670.2J.m1	BnaA10T0059400ZS	0.005827	0.050776	0.114756
BolC06g050660.2J.m1	BnaC02T0323200ZS	0.046846	0.296379	0.15806
BolC06g028220.2J.m1	BnaC02T0323200ZS	0.075917	0.359629	0.211097
BolC06g001670.2J.m1	BnaC06T0018700ZS	0.004139	0.002584	1.60182
BolC06g028220.2J.m1	BnaC06T0246600ZS	0.045604	0.056057	0.813531
BolC06g050660.2J.m1	BnaC06T0453300ZS	0.00512	0.032162	0.1592
BolC06g028220.2J.m1	BnaC06T0453300ZS	0.098582	0.387842	0.254179
BolC06g050660.2J.m1	BnaC06T0246600ZS	0.056769	0.335309	0.169302
BolC06g001670.2J.m1	BnaC08T0059700ZS	0.015194	0.268326	0.056624
BolC07g048030.2J.m1	BnaA03T0450100ZS	0.008305	0.121908	0.068121
BolC07g023330.2J.m1	BnaA07T0140800ZS	0.002593	0.157107	0.016503
BolC07g023330.2J.m1	BnaC07T0204600ZS	0	0.0412	0
BolC07g048030.2J.m1	BnaC07T0425700ZS	0.001653	0.015881	0.104097
BolC08g006720.2J.m1	BnaA08T0046600ZS	0.005854	0.0892	0.065624
BolC08g047980.2J.m1	BnaA09T0588000ZS	0.028234	0.111243	0.253806
BolC08g006720.2J.m1	BnaA10T0059400ZS	0.016049	0.275721	0.058208
BolC08g047980.2J.m1	BnaC03T0284400ZS	0.03435	0.597629	0.057476
BolC08g006720.2J.m1	BnaC06T0018700ZS	0.01604	0.28011	0.057263
BolC08g047980.2J.m1	BnaC08T0439500ZS	0.018741	0.032088	0.584061
BolC08g006720.2J.m1	BnaC08T0059700ZS	0.003339	0.013263	0.251747
BolC09g068510.2J.m1	BnaA10T0292200ZS	0.010167	0.078193	0.130022
BolC09g068510.2J.m1	BnaC09T0611600ZS	0.003362	0.015832	0.212329
BnaA02T0239800ZS	BnaA06T0107800ZS	0.089615	0.817826	0.109578
BnaA02T0239800ZS	BnaA07T0385500ZS	0.045474	0.31042	0.146492
BnaA02T0239800ZS	BnaA07T0228600ZS	0.033439	0.347308	0.09628
BnaA02T0239800ZS	BnaC02T0323200ZS	0.004166	0.036561	0.113934
BnaA02T0239800ZS	BnaC05T0133400ZS	0.091197	0.80669	0.113051
BnaA02T0239800ZS	BnaC06T0453300ZS	0.045481	0.318204	0.142929
BnaA02T0239800ZS	BnaC06T0246600ZS	0.035784	0.348454	0.102695
BnaA03T0240800ZS	BnaC03T0284400ZS	0.004311	0.05031	0.085695
BnaA03T0450100ZS	BnaC07T0425700ZS	0.006637	0.12803	0.051841
BnaA06T0107800ZS	BnaA07T0228600ZS	0.080589	0.877098	0.091882
BnaA06T0107800ZS	BnaA07T0385500ZS	0.101589	0.851108	0.11936
BnaA06T0107800ZS	BnaC02T0323200ZS	0.088379	0.83219	0.1062
BnaA06T0107800ZS	BnaC05T0133400ZS	0.019768	0.04743	0.416791
BnaA06T0107800ZS	BnaC06T0246600ZS	0.08607	0.854298	0.10075
BnaA06T0107800ZS	BnaC06T0453300ZS	0.098711	0.841249	0.117339
BnaA07T0228600ZS	BnaA07T0385500ZS	0.053799	0.339302	0.158557
BnaA07T0385500ZS	BnaC02T0323200ZS	0.046427	0.301414	0.154029
BnaA07T0228600ZS	BnaC02T0323200ZS	0.030844	0.325906	0.094641
BnaA07T0228600ZS	BnaC05T0133400ZS	0.081532	0.85367	0.095508
BnaA07T0385500ZS	BnaC05T0133400ZS	0.103685	0.830502	0.124846
BnaA07T0228600ZS	BnaC06T0246600ZS	0.01044	0.066356	0.157334
BnaA07T0385500ZS	BnaC06T0453300ZS	0.00684	0.034828	0.196384
BnaA07T0385500ZS	BnaC06T0246600ZS	0.050623	0.346043	0.146292
BnaA07T0228600ZS	BnaC06T0453300ZS	0.054732	0.351626	0.155654
BnaA07T0140800ZS	BnaC07T0204600ZS	0.002593	0.160411	0.016163
BnaA08T0046600ZS	BnaA10T0059400ZS	0.0135	0.278926	0.048399
BnaA08T0046600ZS	BnaC06T0018700ZS	0.013492	0.279517	0.048269
BnaA08T0046600ZS	BnaC08T0059700ZS	0.005856	0.092037	0.063628
BnaA09T0588000ZS	BnaC08T0439500ZS	0.012678	0.121512	0.104339
BnaA10T0059400ZS	BnaC06T0018700ZS	0.006663	0.053546	0.124434
BnaA10T0059400ZS	BnaC08T0059700ZS	0.016056	0.267763	0.059963
BnaA10T0292200ZS	BnaC09T0611600ZS	0.009484	0.079384	0.119465
BnaC02T0323200ZS	BnaC05T0133400ZS	0.088737	0.815463	0.108818
BnaC02T0323200ZS	BnaC06T0453300ZS	0.046433	0.309085	0.150229
BnaC02T0323200ZS	BnaC06T0246600ZS	0.033204	0.331109	0.100281
BnaC05T0133400ZS	BnaC06T0246600ZS	0.085189	0.815774	0.104428
BnaC05T0133400ZS	BnaC06T0453300ZS	0.107127	0.844466	0.126858
BnaC06T0246600ZS	BnaC06T0453300ZS	0.051546	0.350018	0.147267
BnaC06T0018700ZS	BnaC08T0059700ZS	0.016047	0.272087	0.058977
